# Supplementary material for: Small RNA Profiles of Serum-Derived Extracellular Vesicles in the Comorbid Condition of Frailty and Obstructive Pulmonary Disease: An Observational, Cross-Sectional Study
Source: Biomolecules. 2025 Nov 28;15(12):1663. doi: 10.3390/biom15121663 (PMC12731022; doi:10.3390/biom15121663)
Supplement: Supplementary file 1 [file biomolecules-15-01663-s001.zip]

Archive with 1 entries (1 files):
- biomolecules-3969834-supplementary.pdf
